# Supplementary material for: Elevated IL-6 and Tumor Necrosis Factor-α in Immune Checkpoint Inhibitor Myocarditis
Source: Diseases. 2024 May 3;12(5):88. doi: 10.3390/diseases12050088 (PMC11120148; doi:10.3390/diseases12050088)
Supplement: Supplementary file 1 [file diseases-12-00088-s001.zip]

Archive with 1 entries (1 files):
- diseases-2952185-supplementary.pdf
